# Supplementary material for: Heavy Metals Ions Removal from Local Tarnita Aquatic Streams by Reusable Zwitterionic Acrylic Ion Exchange Resins
Source: Polymers (Basel). 2025 Nov 28;17(23):3173. doi: 10.3390/polym17233173 (PMC12693817; doi:10.3390/polym17233173)
Supplement: Supplementary file 1 [file polymers-17-03173-s001.zip]

Archive with 1 entries (1 files):
- polymers-3976538-supplementary.pdf
